# Supplementary material for: Postoperative complications in Hartmann’s procedure versus intersphincteric abdominoperineal excision in rectal cancer: randomized clinical trial (HAPIrect)
Source: BJS Open. 2025 Sep 30;9(5):zraf093. doi: 10.1093/bjsopen/zraf093 (PMC12482908; doi:10.1093/bjsopen/zraf093)
Supplement: zraf093_Supplementary_Data [file zraf093_supplementary_data.zip]

Archive with 2 entries (2 files):
- CONSORT-2010-Checklist-BJS Open.doc
- Supplementary_Material.docx
